# Supplementary material for: Damped Cantilever Microprobes for High-Speed Contact Metrology with 3D Surface Topography
Source: Sensors (Basel). 2023 Feb 10;23(4):2003. doi: 10.3390/s23042003 (PMC9967852; doi:10.3390/s23042003)
Supplement: Supplementary file 1 [file sensors-23-02003-s001.zip]

Archive with 28 entries (28 files):
- Captions.txt
- Figure S1.jpg
- Figure S10.jpg
- Figure S11.jpg
- Figure S12.jpg
- Figure S13.jpg
- Figure S14.jpg
- Figure S15.jpg
- Figure S16.jpg
- Figure S17.jpg
- Figure S18.jpg
- Figure S19.jpg
- Figure S2.jpg
- Figure S20.jpg
- Figure S21.jpg
- Figure S22.jpg
- Figure S23.jpg
- Figure S24.jpg
- Figure S25.jpg
- Figure S26.jpg
- Figure S3.jpg
- Figure S4.jpg
- Figure S5.jpg
- Figure S6.jpg
- Figure S7.jpg
- Figure S8.jpg
- Figure S9.jpg
- Video S1.mp4
