# Supplementary material for: Damped Cantilever Microprobes for High-Speed Contact Metrology with 3D Surface Topography
Source: Sensors (Basel). 2023 Feb 10;23(4):2003. doi: 10.3390/s23042003 (PMC9967852; doi:10.3390/s23042003)
Supplement: Supplementary file 1 [file sensors-23-02003-s001.zip › Captions.txt]

Figure S1: Sensor after deposition of the first coating, taken at 0° tilt on the day of the deposition.
Figure S2: Sensor after deposition of the first coating, taken at 60° tilt on the day of the deposition.
Figure S3: Sensor after deposition of the first coating, taken at 0° tilt one day after the deposition.
Figure S4: Sensor after deposition of the second coating, taken at 0° tilt on the day of the deposition.
Figure S5: Sensor after deposition of the second coating, taken at 60° tilt on the day of the deposition.
Figure S6: Sensor after deposition of the second coating, taken at 0° tilt one day after the deposition.
Figure S7: Sensor after deposition of the second coating, taken at 60° tilt one day after the deposition.
Figure S8: Sensor after deposition of the third coating, taken at 0° tilt on the day of the deposition.
Figure S9: Sensor after deposition of the third coating, taken at 60° tilt on the day of the deposition.
Figure S10: Sensor after deposition of the third coating, taken at 0° tilt one day after the deposition.
Figure S11: Sensor after deposition of the fourth coating, taken at 0° tilt on the day of the deposition.
Figure S12: Sensor after deposition of the fourth coating, taken at 60° tilt on the day of the deposition.
Figure S13: Sensor after deposition of the fourth coating, taken at 0° tilt one day after the deposition.
Figure S14: Sensor after deposition of the fifth coating, taken at 0° tilt on the day of the deposition.
Figure S15: Sensor after deposition of the fifth coating, taken at 60° tilt on the day of the deposition.
Figure S16: Sensor after deposition of the sixth coating, taken at 0° tilt on the day of the deposition.
Figure S17: Sensor after deposition of the sixth coating, taken at 60° tilt on the day of the deposition.
Figure S18: Sensor after deposition of the seventh coating, taken at 0° tilt on the day of the deposition.
Figure S19: Sensor after deposition of the seventh coating, taken at 60° tilt on the day of the deposition.
Figure S20: Sensor after deposition of the eighth coating, taken at 0° tilt on the day of the deposition.
Figure S21: Sensor after deposition of the eighth coating, taken at 60° tilt on the day of the deposition.
Figure S22: Sensor after deposition of the ninth coating, taken at 0° tilt on the day of the deposition.
Figure S23: Sensor after deposition of the ninth coating, taken at 60° tilt on the day of the deposition.
Figure S24: Sensor after deposition of the tenth coating, taken at 0° tilt on the day of the deposition.
Figure S25: Sensor after deposition of the tenth coating, taken at 60° tilt on the day of the deposition.
Figure S26: Sensor cleaning the contact pads, taken at 0° tilt ten days after the last deposition step.
Video S1: Video of the deposition of a single coating layer.
